# Supplementary material for: Uncovering the Carbon Emission Intensity and Reduction Potentials of the Metro Operation Phase: A Case Study in Shenzhen Megacity
Source: Int J Environ Res Public Health. 2022 Dec 23;20(1):206. doi: 10.3390/ijerph20010206 (PMC9819634; doi:10.3390/ijerph20010206)
Supplement: Supplementary file 1 [file ijerph-20-00206-s001.zip]

Archive with 1 entries (1 files):
- ijerph-2069938-supplementary.pdf
